# Supplementary material for: Essential Oils and Supercritical CO2 Extracts of Arctic Angelica (Angelica archangelica L.), Marsh Labrador Tea (Rhododendron tomentosum) and Common Tansy (Tanacetum vulgare)—Chemical Compositions and Antimicrobial Activities
Source: Molecules. 2021 Nov 25;26(23):7121. doi: 10.3390/molecules26237121 (PMC8658896; doi:10.3390/molecules26237121)
Supplement: Supplementary file 1 [file molecules-26-07121-s001.zip]

Archive with 1 entries (1 files):
- molecules-1463186-supplementary.pdf
